# Supplementary material for: Analysis of circulating ceramides and hexosylceramides in patients with coronary artery disease and type II diabetes mellitus
Source: BMC Cardiovasc Disord. 2023 Sep 12;23:454. doi: 10.1186/s12872-023-03454-x (PMC10498560; doi:10.1186/s12872-023-03454-x)
Supplement: Supplementary file 1 — Additional File 1: Masspectrometric Analysis of Ceramides and HexCeramides in Patient with and without DM [file 12872_2023_3454_MOESM1_ESM.xlsx]

## Sheet: Tabelle1
Masspectrometric Analysis of Ceramides and HexCeramides in Patient with and without DM.
	DM															no DM
d18:0	0.000441	0.000523	0.000292	0.000293	0.000543	0.000815	0.00044	0.00065		0.000705	0.000363	0.00107	0.000323	0.000381		0.000411	0.000329	0.000793	0.000391	0.000409	0.0007		0.00144		0.00111	0.000686	0.00213	0.000297
d18:1	0.00172	0.00168	0.000988	0.000836	0.0011	0.00169	0.00129	0.00226		0.00149	0.000774	0.00109	0.000549	0.0004		0.00166	0.000931	0.00212	0.00128	0.00144	0.00146		0.00118		0.00138	0.00096	0.00235	0.000915
d18:2	0.00363	0.00285	0.00164	0.00257	0.00237	0.00314	0.00331	0.00367		0.00338	0.000852	0.000629	0.000641	0.00315		0.00398	0.00175	0.0038	0.00216	0.00364	0.00288		0.000839		0.00156	0.000877	0.00238	0.00165
Sum LCBs	0.00579	0.00505	0.00292	0.0037	0.00402	0.00565	0.00505	0.00659		0.00557	0.00199	0.00279	0.00151	0.00393		0.00606	0.00301	0.00672	0.00382	0.00549	0.00504		0.00346		0.00406	0.00252	0.00686	0.00287
d18:2-14:1	5.66e-05	4.89e-05	4.06e-05	7.66e-05	2.51e-05	7.28e-05	5.02e-05	1.73e-05		4.11e-05	0.000215	0.000104	0.000123	0.000579		5.67e-05	3.98e-05	7.39e-05	7.96e-05	5.03e-05	4.71e-05		0.000112		6.09e-05	7.15e-05	7.7e-05	8.28e-05
d18:1-14:1	0.000322	0.000158	0.000155	7.76e-05	8.22e-05	7.35e-05	5.6e-05	5.66e-05		6.78e-05	0.000143	0.000366	0.000342	0.000651		8.65e-05	0.000115	0.000295	0.000201	0.000164	9.79e-05		0.000403		0.000345	0.000364	0.000401	0.000157
d18:2-14:0	0.000106	0.00012	0.000227	9.94e-05	0.000223	0.000124	4.87e-05	0.000218		8.84e-05	4.85e-05	0.000281	0.000265	0.000458		0.000139	0.000124	0.000188	0.000109	6.73e-05	0.000152		0.000109		0.000158	0.000229	0.000256	0.000183
d18:0-14:1	0.000137	6.53e-05	7.24e-05	8.21e-05	8.69e-05	0.000115	7.18e-05	0.000232		0.00017	0.000127	0.000224	0.000212	0.00025		7.43e-05	6.8e-05	0.00014	9.43e-05	0.000116	0.00016		0.0001		0.000207	0.000137	0.000193	9.46e-05
d18:1-14:0	0.000325	0.000212	0.000478	0.000396	0.000845	0.0002	0.000252	0.000712		0.000237	0.000295	0.000143	0.000129	0.000292		0.00026	0.000323	0.000376	0.000246	0.000196	0.000392		0.000248		3.2e-05	0.000125	0.00019	0.000342
d18:0-14:0	0.000129	0.000118	0.0004	0.000184	0.00188	0.000105	0.000136	0.000257		7.83e-05	5.71e-05	4.62e-05	0.000131	0.00026		7.03e-05	7.22e-05	0.000168	6.07e-05	6.54e-05	0.000141		7.49e-05		0.00026	6.52e-05	0.000114	0.000175
d18:2-14:1(2-OH)	0.000105	5.49e-05	7.05e-05	0.000109	5.77e-05	7.91e-05	3.21e-05	3.11e-05		4.38e-05	4.79e-05	7.79e-05	0.000163	0.000189		5.77e-05	5.6e-05	8.94e-05	5.76e-05	3.23e-05	0.000111		5.94e-05		0.000224	0.000114	0.000102	6.74e-05
d18:1-14:1(2-OH)	0.00027	0.000125	0.000147	8.95e-05	0.000179	0.000218	0.000186	0.000148		9.27e-05	0.000259	0.000358	0.000197	0.000631		9.92e-05	0.000111	0.000218	0.000143	8.46e-05	0.000271		0.00045		0.000465	0.000327	0.000458	0.000206
d18:2-14:0(2-OH)	7.33e-05	5.42e-05	4.15e-05	9.32e-05	4.06e-05	2.9e-05	4.38e-05	2.51e-05		3.06e-05	0.000126	0.000147	0.000126	0.000283		6.67e-05	7.27e-05	9.52e-05	5.1e-05	6.52e-05	5.4e-05		8.52e-05		8.9e-05	0.000169	8.27e-05	8.65e-05
d18:0-14:1(2-OH)	9.79e-05	5.29e-05	5.93e-05	0.000105	3.87e-05	5.24e-05	4.63e-05	4.15e-05		4.33e-05	6.59e-05	0.000194	0.000115	0.000242		4.45e-05	5.56e-05	9.76e-05	6.06e-05	4.8e-05	6.51e-05		0.000174		4e-05	8.3e-05	0.000114	6.28e-05
d18:1-14:0(2-OH)	0.000104	3.35e-05	5.55e-05	0.000106	5.16e-05	5.77e-05	4.12e-05	2.32e-05		2.66e-05	4.61e-05	0.000186	0.000143	0.000312		4.88e-05	7.09e-05	0.000115	9.06e-05	6.84e-05	5.61e-05		0.000163		5.78e-05	8.32e-05	5.01e-05	7.65e-05
d18:0-14:0(2-OH)	5.66e-05	4.26e-05	5.09e-05	7.78e-05	5.33e-05	4.95e-05	4.61e-05	3.26e-05		3.65e-05	0.000117	3.72e-05	3.81e-05	0.000189		3.81e-05	3.18e-05	8.09e-05	3.32e-05	3.6e-05	7.94e-05		6.73e-05		8.39e-05	0.000145	8.25e-05	3.77e-05
d18:2-16:1	7.7e-05	5.02e-05	6.26e-05	9.88e-05	5.47e-05	5.86e-05	8.78e-05	4.7e-05		4.83e-05	9.97e-05	8.7e-05	0.00037	0.000239		3.98e-05	7.95e-05	9.68e-05	5.05e-05	4.3e-05	0.000105		9.78e-05		0.000111	0.000151	8.85e-05	5.09e-05
d18:1-16:1	0.000256	0.00016	0.000222	0.000382	0.00022	0.000235	0.000222	0.000264		0.000172	0.000559	0.00023	0.000514	0.000593		0.000232	0.000224	0.000358	0.000255	0.000168	0.000239		0.000445		0.000349	0.000674	0.000326	0.000278
d18:2-16:0	0.000801	0.000732	0.000759	0.00129	0.000716	0.000608	0.000611	0.000837		0.000452	0.000162	0.000293	0.00134	0.00221		0.000825	0.000614	0.00125	0.000777	0.000495	0.000773		0.000454		0.000472	0.000546	0.000421	0.000722
d18:0-16:1	0.000377	0.000202	0.000224	0.000385	0.000325	0.000328	0.000439	0.000851		0.000519	0.000116	0.000369	0.000142	0.000272		0.000286	0.000185	0.00048	0.000418	0.000313	0.000506		0.000428		0.000526	0.000232	0.000496	0.000415
d18:1-16:0	0.00618	0.00435	0.00631	0.0113	0.00733	0.00533	0.00491	0.00602		0.00357	0.00464	0.00163	0.00214	0.021		0.00658	0.00441	0.0119	0.00573	0.00348	0.00625		0.00302		0.00225	0.00336	0.00352	0.00671
d18:0-16:0	0.000371	0.000252	0.000264	0.000683	0.000308	0.000209	0.000196	0.000142		0.000166	0.00025	9.96e-05	0.000177	0.00106		0.000242	0.000246	0.000506	0.000293	0.000195	0.000311		0.000108		0.000299	0.000264	0.000109	0.000398
d18:2-16:1(2-OH)	9.94e-05	9.33e-05	7.47e-05	0.00014	8.57e-05	7.56e-05	7.04e-05	5.78e-05		5.23e-05	8.6e-05	0.00012	0.000202	0.00069		9.15e-05	6.7e-05	0.000142	9.48e-05	5.74e-05	6.95e-05		9.64e-05		5.54e-05	3.38e-05	0.000147	6.55e-05
d18:1-16:1(2-OH) / 17:0	0.00022	0.000179	0.000201	0.000287	0.000202	0.000154	0.000126	0.000147		0.000119	0.000364	0.000474	0.000383	0.000976		0.000182	0.000134	0.00031	0.000138	0.000122	0.000197		0.000387		0.000432	0.00051	0.000514	0.00022
d18:2-16:0(2-OH)	5.72e-05	4.43e-05	8.49e-05	2.8e-05	3.52e-05	5.78e-05	5.09e-05	2.54e-05		3.22e-05	7.82e-05	0.000157	0.00038	0.000265		3.2e-05	3.93e-05	6.88e-05	6.22e-05	4.5e-05	7.07e-05		0.000107		0.000122	5.32e-05	0.000226	8.07e-05
d18:0-16:1(2-OH)	0.000119	9.57e-05	9.11e-05	0.00024	6.51e-05	6.72e-05	7.65e-05	4.38e-05		6.62e-05	0.000226	0.000134	0.000349	0.000206		0.000102	9.58e-05	0.000128	8.85e-05	0.000115	9.56e-05		9.32e-05		0.000198	0.000156	0.000219	9.69e-05
d18:1-16:0(2-OH)	0.000213	0.000117	0.000125	0.000238	0.000212	0.000156	0.000141	0.000104		5.94e-05	7.94e-05	0.00018	8.32e-05	0.000782		0.000133	0.000132	0.000215	0.000126	0.000106	0.000147		0.000128		0.000211	0.000238	0.000216	0.000146
d18:0-16:0(2-OH)	7.15e-05	5.36e-05	3.47e-05	6.75e-05	5.53e-05	5.86e-05	7.46e-05	1.46e-05		2.56e-05	3.61e-05	0.000147	0.00014	0.000204		4.24e-05	4.4e-05	4.96e-05	6e-05	2.68e-05	5.31e-05		9.98e-05		1.7e-05	3.16e-05	4.36e-05	4.3e-05
d18:2-18:1	0.000295	0.000173	0.000166	0.00012	0.000198	0.000138	0.000176	0.000119		9.65e-05	0.00019	0.000102	0.000206	0.00019		0.00013	0.000193	0.000219	0.00019	0.000112	0.000366		6.7e-05		0.000143	0.000282	0.000157	0.000223
d18:1-18:1	0.000453	0.000278	0.000261	0.000445	0.000526	0.000425	0.000355	0.000619		0.000401	0.00052	0.000588	0.000632	0.000757		0.000207	0.000208	0.000447	0.000317	0.000265	0.000499		0.000662		0.000545	0.000403	0.000843	0.000361
d18:2-18:0	0.000836	0.000982	0.000907	0.00202	0.000826	0.000626	0.000533	0.000573		0.00038	0.000327	0.000438	0.000564	0.00131		0.000912	0.000565	0.00116	0.000587	0.000424	0.000816		0.000579		0.000582	0.000363	0.000198	0.000362
d18:0-18:1	0.000619	0.000205	0.000254	0.000318	0.000591	0.000443	0.000596	0.00102		0.00059	0.00044	0.000317	0.000538	0.000577		0.00024	0.000215	0.000567	0.00038	0.000397	0.00078		0.000315		0.000354	0.000644	0.000374	0.00042
d18:1-18:0	0.00371	0.00294	0.00384	0.0103	0.00456	0.0037	0.00247	0.00221		0.00157	0.00214	0.00123	0.00118	0.00616		0.00339	0.00188	0.00488	0.00225	0.00171	0.00253		0.00206		0.00128	0.0014	0.000853	0.00182
d18:0-18:0	0.000341	0.000258	0.000289	0.000507	0.000328	0.000161	0.000199	8.37e-05		7.67e-05	0.000197	0.000256	6.64e-05	0.000337		0.000232	0.000256	0.000363	0.000253	0.000174	0.000248		0.000315		0.000155	3.62e-05	0.00032	0.000181
d18:2-18:1(2-OH)	0.000147	8.72e-05	0.0001	8.03e-05	0.000136	0.000191	0.000125	0.000153		0.000136	0.000281	0.00024	8.52e-05	0.000394		0.000125	0.000102	0.000159	0.000135	0.000136	0.000181		0.000222		0.000279	6.62e-05	0.000355	0.000111
d18:1-18:1(2-OH)	0.0012	0.00086	0.000778	0.000782	0.0009	0.00115	0.00131	0.00128		0.000912	0.000542	0.000816	0.000777	0.000724		0.00153	0.00066	0.000993	0.000953	0.000669	0.00197		0.0009		0.000636	0.000553	0.000973	0.00089
d18:2-18:0(2-OH)	0.000102	5.88e-05	5.51e-05	0.000139	5.32e-05	0.000102	8.56e-05	4.92e-05		3.67e-05	0.000143	7.65e-05	0.00015	0.000271		7.14e-05	5.22e-05	6.61e-05	6.42e-05	4.25e-05	8.38e-05		0.000115		8.85e-05	0.000192	0.000377	7.62e-05
d18:0-18:1(2-OH)	0.000152	0.000117	0.00012	0.000149	0.000113	9.65e-05	0.000108	8.88e-05		0.000148	4.55e-05	8.99e-05	9.16e-05	0.000606		6.76e-05	0.00012	0.000208	0.000151	0.000104	0.000181		0.00015		0.000152	0.000188	0.000283	0.000169
d18:1-18:0(2-OH)	0.000316	0.000187	0.000312	0.000587	0.000204	0.000217	0.00027	0.0001		0.000345	0.000198	0.000205	0.000142	0.000336		0.00022	0.000291	0.000396	0.00017	0.000199	0.000126		0.000168		0.000522	0.000113	0.000711	0.000242
d18:0-18:0(2-OH)	7.06e-05	6.41e-05	7.32e-05	6.77e-05	5.33e-05	6.1e-05	3.76e-05	2.95e-05		4.3e-05	9.56e-05	0.00018	0.000177	4.79e-05		6.11e-05	3.36e-05	9.33e-05	6.2e-05	6.92e-05	8.28e-05		4.14e-05		0.000107	0.000174	5.79e-05	3.24e-05
d18:2-20:1	9.23e-05	7.69e-05	8.86e-05	0.000288	6.72e-05	5.65e-05	0.00015	6.11e-05		0.000123	0.000111	0.000216	0.000193	0.000298		8.13e-05	7.86e-05	0.000111	8.49e-05	9.15e-05	8.13e-05		0.000117		0.000113	5.91e-05	0.000124	7.91e-05
d18:1-20:1	0.000258	0.00018	0.00018	0.000563	0.000183	0.000149	0.000151	0.000157		0.000221	0.000371	0.00032	0.000473	0.000743		0.000252	0.000193	0.000288	0.000177	0.000168	0.000182		0.000102		0.000228	0.000208	0.000654	0.000223
d18:2-20:0	0.00123	0.00156	0.00137	0.00429	0.000717	0.000592	0.000858	0.00076		0.000711	0.000247	0.000252	0.000279	0.00148		0.00239	0.00116	0.00186	0.00115	0.0013	0.000966		0.000549		0.000276	0.000501	0.000281	0.000931
d18:0-20:1	0.000212	0.000158	0.000145	0.000483	0.000111	8.75e-05	0.000269	9.33e-05		0.000179	0.000159	0.000174	9.89e-05	0.000172		0.000153	0.000168	0.000213	0.000177	0.000166	0.000121		0.000225		0.000283	9.09e-05	0.00018	0.000135
d18:1-20:0	0.00452	0.0039	0.0045	0.0124	0.00331	0.00355	0.00381	0.00268		0.00206	0.00097	0.000948	0.00116	0.00275		0.00657	0.00298	0.00586	0.00333	0.00304	0.0034		0.00131		0.000668	0.00212	0.000671	0.00319
d18:0-20:0	0.000992	0.000906	0.000801	0.00446	0.000413	0.000231	0.00049	0.000238		0.00036	0.000301	0.00046	0.000194	0.000684		0.00152	0.00102	0.00113	0.000972	0.00114	0.000392		0.000561		0.000586	0.00028	0.00038	0.000873
d18:2-21:1	0.00022	0.000201	0.000172	0.000356	0.000277	0.000536	0.000203	0.000216		0.000167	0.000131	5.13e-05	0.000207	0.000201		0.000151	0.000184	0.000287	0.000231	0.000125	0.000433		9.05e-05		7.95e-05	9.7e-05	0.000135	0.000153
d18:2-20:1(2-OH)	0.000192	0.000182	0.000182	0.000428	0.000199	0.000182	0.000177	0.000126		0.00014	0.000311	0.000347	0.000579	0.000395		0.0002	0.00013	0.000247	0.000125	9.96e-05	0.000198		0.000167		0.000387	0.000287	0.000535	0.000133
d18:1-21:1	0.000496	0.000359	0.000536	0.000764	0.00047	0.000546	0.000672	0.000341		0.000352	0.000194	0.000295	0.000834	0.000696		0.000462	0.00027	0.000717	0.000448	0.000297	0.000562		0.000171		0.000305	8.38e-05	0.000196	0.000399
d18:2-21:0	0.000214	0.000181	0.000198	0.000352	0.000183	0.000129	0.000182	0.000141		0.000129	0.000149	0.000102	0.000173	0.000889		0.000262	0.000145	0.000251	9.31e-05	0.000147	0.000225		9.08e-05		0.000272	0.000159	0.000307	0.000131
d18:1-20:1(2-OH)	0.000595	0.000513	0.000548	0.00163	0.000663	0.000712	0.000412	0.000561		0.000391	0.000474	0.0001	0.000106	0.000857		0.00075	0.000373	0.000749	0.000311	0.000377	0.000655		0.000307		0.000366	0.000317	0.000446	0.00045
d18:2-20:0(2-OH)	7.03e-05	4.26e-05	9.5e-05	-3.58e-06	4.53e-05	4.99e-05	4.88e-05	1.92e-05		5e-05	0.000139	1.97e-05	4.65e-05	0.000106		4.13e-05	4.93e-05	7.44e-05	8.39e-05	7.46e-05	9.14e-05		0.000176		6.45e-05	2.21e-05	6.12e-05	6.93e-05
d18:0-21:1	0.000338	0.000193	0.000249	0.000253	0.000212	0.000211	0.00038	0.000118		0.000115	0.000142	0.000149	8.32e-05	0.000292		0.000178	0.000232	0.00032	0.000332	0.000275	0.000452		0.000107		0.000171	0.000214	0.000115	0.000245
d18:1-21:0	0.00056	0.000518	0.000645	0.00193	0.000721	0.000784	0.000521	0.000542		0.00037	0.000525	0.000391	0.000564	0.00106		0.000835	0.00039	0.000829	0.000316	0.000416	0.000712		0.00052		0.000382	0.000482	0.00071	0.000511
d18:0-20:1(2-OH)	0.000739	0.00092	0.00099	0.00234	0.000532	0.000594	0.00171	0.000645		0.000395	0.000228	0.000221	0.000349	0.000523		0.0013	0.000964	0.000974	0.00144	0.00117	0.00169		0.000203		0.00031	0.000251	0.000195	0.00158
d18:1-20:0(2-OH)	0.000303	0.000211	0.000288	0.000288	0.000153	0.00014	0.000137	0.000133		0.00015	0.000167	0.000162	6.03e-05	8.34e-05		0.00022	0.000217	0.000367	0.000201	0.000189	0.000259		0.000254		9.88e-05	0.000209	8.61e-05	0.000241
d18:0-21:0	0.00065	0.000886	0.00094	0.00214	0.000547	0.000507	0.00151	0.000621		0.000415	0.000158	9.37e-05	0.000104	0.000128		0.00117	0.000891	0.000935	0.00124	0.00108	0.00166		0.000177		0.000207	0.000131	0.000288	0.00131
d18:0-20:0(2-OH)	0.000148	0.000116	0.000162	0.000305	9.14e-05	0.000101	0.000212	9.03e-05		0.000114	0.000113	0.000182	0.000342	0.000147		0.000125	0.000132	0.000214	0.000207	0.000138	0.000253		0.000363		0.000305	0.000178	0.00021	0.000193
d18:2-22:1	0.000272	0.000315	0.000333	0.00122	0.000278	0.000222	0.00142	0.000689		0.00091	3.68e-05	0.000122	6.39e-05	0.000276		0.000425	0.000225	0.000553	0.000197	0.000391	0.000336		0.000181		0.000103	0.000135	0.000145	0.000223
d18:2-21:1(2-OH)	0.00453	0.00502	0.00697	0.0121	0.00393	0.00238	0.00628	0.0047		0.00325	0.00108	0.00102	0.00149	0.00288		0.00721	0.00369	0.00771	0.0045	0.0038	0.00562		0.00167		0.00164	0.00233	0.000887	0.00292
d18:1-22:1	0.0011	0.000878	0.00133	0.0044	0.00148	0.000925	0.00287	0.00166		0.00164	0.000547	0.000131	0.000458	0.00146		0.0012	0.000858	0.00194	0.000916	0.001	0.00146		0.000351		0.000703	0.000504	0.00026	0.000948
d18:2-22:0	0.00489	0.0053	0.00715	0.0122	0.00416	0.00266	0.00683	0.00487		0.00362	0.00106	0.000636	0.00242	0.00352		0.00778	0.00382	0.00752	0.00463	0.00395	0.00601		0.00142		0.0015	0.00211	0.000674	0.00302
d18:1-21:1(2-OH)	0.0186	0.0168	0.0272	0.0529	0.02	0.014	0.0255	0.0178		0.0126	0.00433	0.00485	0.00447	0.0151		0.0245	0.0154	0.0325	0.019	0.0127	0.0244		0.00651		0.0049	0.00956	0.00281	0.0161
d18:2-21:0(2-OH)	-0.000166	-0.000248	-0.00039	-0.000667	-0.000177	-9.8e-05	-0.000393	-0.000322		-0.000197	-1.94e-05	2.91e-05	-3.93e-05	-0.000213		-0.000526	-0.000156	-0.000367	-0.000156	-0.000191	-0.000223		-1.1e-05		-9.2e-05	-0.000123	4.35e-05	-3.31e-05
d18:0-22:1	0.000362	0.000284	0.000328	0.0018	0.000245	0.000195	0.00172	0.000421		0.000892	0.000227	0.000205	0.000239	0.000496		0.000311	0.000249	0.000488	0.000213	0.000432	0.000302		0.000231		0.000261	0.000279	0.000677	0.000193
d18:1-22:0	0.0205	0.017	0.029	0.0578	0.0208	0.0152	0.0278	0.0184		0.0129	0.00525	0.00407	0.00445	0.0148		0.0264	0.017	0.0324	0.0205	0.0141	0.0258		0.0053		0.0055	0.00987	0.00487	0.0168
d18:0-21:1(2-OH)	0.00156	0.00145	0.00164	0.00566	0.000819	0.000522	0.00107	0.000595		0.000449	0.000501	0.0006	0.000449	0.000948		0.00229	0.00162	0.00207	0.00166	0.00164	0.00119		0.000783		0.00112	0.000356	0.00172	0.0014
d18:1-21:0(2-OH)	-0.000483	-0.000494	-0.000919	-0.00285	-0.00104	-0.00066	-0.00153	-0.00109		-0.000465	-0.00013	-0.000105	-4.23e-05	0.000738		-0.000895	-0.000599	-0.00084	-0.000532	-0.000468	-0.00119		-0.000139		8.63e-05	-0.000373	6.36e-05	-0.000522
d18:0-22:0	0.0016	0.00143	0.00179	0.00584	0.000851	0.000581	0.000897	0.000634		0.000547	0.000395	0.000732	0.000933	0.000586		0.00248	0.00167	0.00202	0.00173	0.00158	0.00124		0.000793		0.000989	0.000783	0.00133	0.00158
d18:0-21:0(2-OH)	0.000241	0.000166	0.000139	-0.000288	0.000245	0.000204	0.000191	4.14e-05		9.14e-05	0.000137	3.69e-05	-2.44e-05	0.000129		5.03e-06	0.00021	0.000209	0.000157	3.18e-05	0.000448		2.3e-05		0.000144	8.74e-05	0.000126	0.000133
d18:2-23:1	0.000441	0.000342	0.000525	0.000694	0.000307	0.000281	0.000436	0.000399		0.000334	0.000162	0.00012	0.000389	0.000469		0.000538	0.00034	0.000558	0.000397	0.00029	0.000622		6.72e-05		9.17e-05	0.000253	0.000179	0.000285
d18:2-22:1(2-OH)	0.00343	0.00371	0.0053	0.00819	0.00354	0.00194	0.00446	0.00506		0.00423	0.00061	0.0012	0.00159	0.00277		0.00572	0.0031	0.00641	0.00282	0.00306	0.00638		0.0016		0.00161	0.00142	0.000741	0.00198
d18:1-23:1	0.00187	0.00147	0.00225	0.00445	0.00187	0.00156	0.00207	0.0017		0.00144	0.000821	0.000302	0.000566	0.00122		0.00216	0.00164	0.00311	0.00191	0.00119	0.0028		0.00028		0.000285	0.000816	0.0008	0.00177
d18:2-23:0	0.0035	0.00385	0.0054	0.0091	0.00369	0.00203	0.00483	0.00485		0.00428	0.000291	0.00112	0.00149	0.00148		0.00591	0.00344	0.00615	0.00305	0.00333	0.00714		0.00183		0.00127	0.00151	0.000649	0.00217
d18:1-22:1(2-OH)	0.0189	0.015	0.0246	0.0549	0.022	0.0141	0.0228	0.0206		0.0183	0.00253	0.00454	0.00446	0.0129		0.0246	0.0196	0.0317	0.0169	0.0162	0.0352		0.00692		0.00601	0.00699	0.00409	0.0162
d18:2-22:0(2-OH)	-8.37e-05	-0.00019	-0.000241	-0.000512	-0.000146	-1.62e-06	-0.000185	-0.00021		-0.000161	0.000186	9.62e-05	3.94e-05	5.35e-05		-0.000245	-9.34e-05	-0.00023	-6.55e-05	-0.000126	-0.00027		-3.14e-05		1.68e-05	-9.66e-07	7.87e-05	-3.57e-05
d18:0-23:1	0.000445	0.000303	0.000513	0.000684	0.000407	0.000213	0.00068	0.000287		0.000334	0.000145	0.000209	0.00041	0.000936		0.000406	0.000465	0.00049	0.000315	0.000405	0.000587		0.000246		0.000182	0.000172	0.000255	0.000388
d18:1-23:0	0.0192	0.0151	0.0255	0.057	0.0218	0.0142	0.0246	0.0209		0.0183	0.00368	0.00359	0.00512	0.0133		0.0252	0.0198	0.0314	0.0166	0.0161	0.0342		0.00677		0.00612	0.00696	0.00472	0.0166
d18:0-22:1(2-OH)	0.000675	0.000461	0.000663	0.00134	0.000632	0.000338	0.000768	0.000669		0.000646	0.000284	0.000252	0.000685	0.00056		0.00074	0.000599	0.000917	0.000472	0.000575	0.000912		0.00026		0.000363	0.000493	0.000334	0.000517
d18:1-22:0(2-OH)	-0.000646	-0.000566	-0.00104	-0.00302	-0.000918	-0.000543	-0.000698	-0.000836		-0.000303	-9.35e-05	-6.43e-05	0.000152	-2.71e-05		-0.000782	-0.000839	-0.00122	-0.000717	-0.000505	-0.00157		-0.000307		-0.000316	-0.00038	-0.000375	-0.000728
d18:0-23:0	0.000655	0.000478	0.000836	0.00157	0.00064	0.000365	0.000885	0.000616		0.000682	0.000289	0.000442	5.23e-05	0.000545		0.000681	0.000629	0.00093	0.000552	0.000485	0.000936		0.000594		0.000392	0.00011	0.000343	0.000581
d18:0-22:0(2-OH)	0.000219	0.000101	8.6e-05	0.00031	8.79e-05	6.49e-05	0.000871	0.000437		0.0005	0.000113	0.000142	0.000173	0.000121		7.49e-05	7.41e-05	0.000183	0.000113	0.000142	0.000122		7.61e-05		0.00011	0.000204	0.000231	3.92e-05
d18:2-24:1	0.00771	0.00712	0.0114	0.0188	0.00612	0.00574	0.00851	0.00781		0.0051	0.000849	0.000827	0.00329	0.00661		0.012	0.00523	0.0131	0.00827	0.00512	0.0108		0.00239		0.00168	0.00293	0.0014	0.00458
d18:2-23:1(2-OH)	0.0132	0.0117	0.0167	0.0211	0.00899	0.00464	0.0177	0.0145		0.00966	0.0015	0.00277	0.00321	0.00488		0.0174	0.0116	0.0202	0.0146	0.00973	0.0191		0.00602		0.00416	0.00548	0.00194	0.00765
d18:1-24:1	0.04	0.0276	0.0506	0.116	0.0339	0.0405	0.0389	0.0332		0.0217	0.00991	0.00572	0.0122	0.0351		0.0509	0.0278	0.0625	0.0422	0.024	0.051		0.0115		0.00987	0.0202	0.00951	0.0317
d18:2-24:0	0.0136	0.0118	0.0171	0.0211	0.00921	0.00474	0.0183	0.015		0.0102	0.00239	0.00275	0.00506	0.00593		0.0179	0.0118	0.0198	0.0149	0.0103	0.0202		0.00488		0.00439	0.00531	0.00146	0.00792
d18:1-23:1(2-OH)	0.0604	0.0437	0.0709	0.123	0.0508	0.0304	0.0761	0.0552		0.0405	0.0107	0.0138	0.0124	0.0248		0.0669	0.0584	0.0954	0.0726	0.0419	0.0877		0.0202		0.0179	0.0243	0.0104	0.0539
d18:2-23:0(2-OH)	-0.000946	-0.00076	-0.00113	-0.00149	-0.000626	-0.000255	-0.00131	-0.00101		-0.000636	-1.08e-05	1.32e-05	-0.000194	-9.31e-05		-0.00105	-0.000752	-0.0012	-0.000988	-0.000632	-0.00138		-0.000134		-0.000216	-0.000281	1.7e-06	-0.000459
d18:0-24:1	0.00166	0.0011	0.002	0.00383	0.00152	0.0011	0.00182	0.00124		0.0011	0.000476	0.000935	0.00114	0.00122		0.00178	0.00149	0.00237	0.00171	0.00116	0.0021		0.000749		0.000823	0.00101	0.000717	0.00126
d18:1-24:0	0.0636	0.0441	0.072	0.128	0.0509	0.0305	0.0788	0.0552		0.0405	0.0113	0.0145	0.0144	0.0259		0.0698	0.0603	0.0941	0.0758	0.0443	0.0928		0.0227		0.0172	0.0236	0.0105	0.0551
d18:0-23:1(2-OH)	0.0018	0.00138	0.00209	0.00371	0.00148	0.000813	0.00259	0.00142		0.00105	0.000468	0.000346	0.000265	0.00121		0.00192	0.00165	0.00291	0.00214	0.00136	0.00278		0.000909		0.000552	0.000806	0.000306	0.00178
d18:1-23:0(2-OH)	-0.00374	-0.00236	-0.0041	-0.00795	-0.00276	-0.00153	-0.00483	-0.00301		-0.00218	-0.000914	-0.000847	-0.00117	-0.0013		-0.00384	-0.00356	-0.00528	-0.00461	-0.00268	-0.0058		-0.00117		-0.000972	-0.000954	-0.000442	-0.0035
d18:0-24:0	0.00189	0.0015	0.00224	0.00354	0.00155	0.000872	0.00253	0.00162		0.00117	0.000325	0.000399	0.000367	0.000407		0.00192	0.00191	0.00292	0.0023	0.00141	0.0028		0.000685		0.000434	0.00089	0.000365	0.00182
d18:0-23:0(2-OH)	6.92e-05	-2.47e-05	-8.46e-05	-0.000178	-2.18e-05	2.2e-05	-9.25e-05	-6.87e-05		2.87e-06	-3.22e-06	0.000208	6.66e-05	0.000164		3.96e-05	-6.95e-06	-0.000108	-2.86e-05	2.3e-05	-7.56e-05		4.89e-05		3.42e-05	7.44e-05	0.000132	2.97e-05
d18:2-25:1	0.000456	0.000409	0.000598	0.00117	0.000418	0.000371	0.000397	0.000585		0.00043	0.000227	0.000139	0.000238	0.000294		0.00061	0.000298	0.000561	0.000378	0.000343	0.000642		0.000241		0.000279	0.000236	0.000502	0.000365
d18:2-24:1(2-OH)	0.000973	0.000923	0.00124	0.00157	0.000865	0.000534	0.000961	0.0011		0.000835	0.0003	0.000319	0.000197	0.00112		0.00139	0.00101	0.0012	0.000858	0.000869	0.00201		0.000868		0.000559	0.000673	0.000638	0.000776
d18:1-25:1	0.00184	0.00141	0.00249	0.00609	0.00238	0.00209	0.00164	0.00233		0.00175	0.000668	0.000516	0.00079	0.00164		0.00248	0.00148	0.00275	0.00176	0.00144	0.00389		0.000939		0.000522	0.0015	0.000949	0.00238
d18:2-25:0	0.00108	0.00103	0.00127	0.00169	0.000881	0.000544	0.000916	0.00113		0.000805	0.000136	5.48e-05	0.000443	0.00035		0.00152	0.00109	0.00122	0.000808	0.000948	0.00199		0.000376		0.000236	0.000517	0.000478	0.000856
d18:1-24:1(2-OH)	0.00438	0.00374	0.00575	0.00834	0.0051	0.0031	0.00429	0.00463		0.00385	0.000796	0.000875	0.000763	0.0014		0.00565	0.00531	0.00628	0.00435	0.00409	0.00839		0.00216		0.0011	0.00203	0.000856	0.00545
d18:2-24:0(2-OH)	0.000235	0.000224	0.000267	0.000112	0.000172	0.000145	0.000356	0.000195		0.000205	0.000171	4.9e-05	0.000106	0.000329		0.000318	0.000166	0.000139	0.000149	0.000114	0.000152		0.000118		0.000275	6.42e-05	0.000194	9.56e-05
d18:0-25:1	0.000588	0.000531	0.000804	0.00136	0.00088	0.00035	0.000906	0.000566		0.00066	0.000229	0.0002	0.000142	0.000327		0.000789	0.00125	0.000803	0.000522	0.000841	0.00147		0.000604		0.000246	0.000198	0.000253	0.000756
d18:1-25:0	0.00456	0.00387	0.00615	0.00833	0.00529	0.00308	0.00445	0.0047		0.00386	0.00103	0.00108	0.00135	0.00177		0.00581	0.00523	0.00615	0.00449	0.00446	0.00872		0.002		0.00193	0.00235	0.0018	0.00579
d18:0-24:1(2-OH)	0.000209	0.000135	0.000221	0.00023	0.000124	0.000141	0.000129	0.00013		0.000136	0.000326	0.000223	0.000174	0.000527		0.000138	0.000189	0.000199	0.00019	0.000191	0.000356		0.000144		0.000144	0.000324	0.000119	0.000202
d18:1-24:0(2-OH)	0.000787	0.000801	0.000789	0.000888	0.00095	0.000587	0.00125	0.000435		0.000813	0.000129	0.000176	0.000394	0.00129		0.00126	0.000684	0.000491	0.000393	0.000449	0.000544		0.000517		0.000423	0.000163	0.000283	0.00039
d18:0-25:0	0.000211	0.000181	0.000223	0.000391	0.000176	0.000179	0.000158	0.000101		0.000123	4.42e-05	4.61e-05	9.13e-05	0.000299		0.000156	0.000159	0.000227	0.000176	0.000173	0.000265		0.000183		0.000261	0.000192	0.000208	0.000193
d18:0-24:0(2-OH)	0.00016	9.32e-05	0.000152	0.000167	0.000113	9.32e-05	0.000138	6.17e-05		5.25e-05	8.3e-05	0.000158	0.00022	0.000166		0.000121	0.000145	0.000201	0.000156	9.99e-05	0.000208		0.00017		0.000111	-7.91e-07	0.000101	0.000109
d18:2-26:1	0.000386	0.000214	0.000284	0.000495	0.000199	0.0002	0.000203	0.000249		0.000133	7.32e-05	0.000101	0.000397	0.000155		0.000468	0.00026	0.000341	0.000353	0.00017	0.000367		0.000202		0.000137	0.000151	0.000132	0.000221
d18:2-25:1(2-OH)	0.005	0.00288	0.00456	0.00441	0.000205	0.000146	0.000291	0.000308		0.000216	0.000938	0.000859	0.000448	0.00105		0.00248	0.00269	0.00369	0.00383	0.00272	0.000498		0.000872		0.00115	0.00062	0.000671	0.0038
d18:1-26:1	0.00109	0.00061	0.00105	0.00226	0.000957	0.0011	0.000609	0.000947		0.000438	0.000209	0.000237	0.000576	0.000771		0.00144	0.0009	0.00148	0.00153	0.000642	0.00133		0.000323		0.000802	0.000589	0.000507	0.000971
d18:2-26:0	0.00404	0.00238	0.0039	0.00299	0.000233	0.00014	0.000335	0.00032		0.000183	0.000653	0.000775	0.000275	0.00058		0.00223	0.00218	0.00304	0.00318	0.00256	0.000606		0.000663		0.00055	0.000611	0.000553	0.00343
d18:1-25:1(2-OH)	0.00376	0.00221	0.00443	0.00322	0.00112	0.000601	0.00106	0.00109		0.00078	0.000356	0.000752	0.000309	0.000434		0.00222	0.00213	0.00308	0.00304	0.00214	0.00189		0.000872		0.00072	0.00127	0.000807	0.00311
d18:2-25:0(2-OH)	-0.000182	-7.6e-05	-0.000239	-7.96e-05	2.77e-05	2.91e-05	5.89e-05	4.48e-05		4.77e-05	-4.26e-05	-2.26e-05	3.99e-05	0.000104		-1.04e-05	-8.31e-05	-0.00013	-0.000122	-0.000107	7.25e-05		1.29e-05		9.41e-05	1.64e-06	7.53e-05	-0.000183
d18:0-26:1	0.000164	9.28e-05	0.000169	0.000209	0.000146	9.56e-05	0.000109	6.62e-05		8.67e-05	8.34e-05	0.000139	0.000172	0.000187		0.000163	0.00016	0.000166	0.000175	0.000155	0.000222		9.78e-05		8.93e-05	0.000161	0.000112	0.000152
d18:1-26:0	0.00319	0.002	0.00396	0.00286	0.00107	0.000593	0.00115	0.00103		0.000697	0.000605	0.000775	0.000596	0.0012		0.00217	0.00205	0.00282	0.00271	0.00206	0.00184		0.000934		0.000945	0.00107	0.00131	0.00293
d18:0-25:1(2-OH)	0.00421	0.00201	0.00361	0.00146	9.58e-05	8.54e-05	0.000149	5.53e-05		5.96e-05	0.00123	0.000789	0.000582	0.00106		0.00197	0.00184	0.00301	0.00286	0.00205	0.000133		0.00133		0.000804	0.000845	0.000673	0.00183
d18:1-25:0(2-OH)	2.92e-06	6.56e-05	-5.45e-05	9.71e-05	8.46e-05	0.000107	0.000158	7.39e-05		0.000118	0.000132	0.00027	0.000354	0.000197		0.000142	1.27e-06	5.44e-05	-3.24e-05	-5.08e-06	9.75e-05		3.39e-05		-6.66e-05	0.000347	9.4e-05	-3.93e-05
d18:0-26:0	0.0038	0.00192	0.00311	0.00122	7.45e-05	8.3e-05	0.000143	6.4e-05		8.4e-05	0.000704	0.000764	0.000265	0.00122		0.00158	0.0016	0.00278	0.00249	0.00204	0.000151		0.000853		0.000949	0.000537	0.000741	0.00149
d18:0-25:0(2-OH)	-0.000144	-7.6e-05	-0.000144	-4.56e-06	6.32e-05	5.87e-05	5.56e-05	1.5e-05		4.37e-05	-6.55e-05	7.28e-05	2.93e-05	-5.12e-06		3.66e-05	-5.55e-06	-6.49e-05	-0.000106	-6.72e-05	0.00015		3.32e-05		-1.15e-05	0.000104	0.000123	6.64e-06
d18:2-26:1(2-OH)	0.000144	8.87e-05	9.65e-05	0.000152	4.85e-05	7.08e-05	7.89e-05	3.28e-05		2.45e-05	3.85e-05	6.46e-05	0.000156	0.000186		8.52e-05	0.000101	0.000133	9.22e-05	0.000242	0.000104		6.82e-05		2.85e-05	5.11e-05	0.000261	0.00012
d18:1-26:1(2-OH)	0.000214	0.000106	0.000164	0.000207	0.000124	0.000139	9.67e-05	0.000107		7.79e-05	0.000196	0.000197	0.000345	0.000554		0.000112	0.000118	0.000293	0.000181	0.000344	0.000245		0.000255		0.000325	0.000279	0.000333	0.000165
d18:2-26:0(2-OH)	9.31e-05	5.07e-05	9.88e-05	9.74e-05	3.99e-05	0.000253	3.7e-05	3.17e-05		5.11e-05	6.28e-05	0.000155	0.000179	0.000185		6.47e-05	6.47e-05	8.05e-05	7.13e-05	7.64e-05	6.92e-05		0.000107		0.000156	0.000145	0.000199	0.000117
d18:0-26:1(2-OH)	0.000126	8.06e-05	0.000122	9.32e-05	6.63e-05	8.47e-05	6.73e-05	2.82e-05		3.54e-05	4.96e-05	0.000108	0.000129	0.000262		4.47e-05	7.2e-05	0.000177	0.000115	0.000155	8.1e-05		0.000107		0.000127	0.000133	0.000137	8.39e-05
d18:1-26:0(2-OH)	0.000208	0.000142	0.000222	0.000175	0.000113	0.000156	0.000107	0.000105		8.51e-05	0.000119	6.88e-05	7.03e-05	0.000149		0.000186	0.000121	0.000214	0.000156	0.000107	0.00013		8.18e-05		0.000154	6.91e-05	0.000126	0.000123
d18:0-26:0(2-OH)	0.000187	0.000128	0.000157	4.84e-05	7.26e-05	0.00034	7.18e-05	5.7e-05		7.64e-05	2.01e-05	0.000126	0.000158	0.0002		8.32e-05	0.000244	0.00013	0.000178	0.000131	0.000149		0.00016		0.000219	7.92e-05	5.91e-05	0.000258
d18:2-28:1	7.17e-05	5.81e-05	5.63e-05	0.000117	4.65e-05	7.63e-05	3.13e-05	3.23e-05		3.11e-05	6.94e-05	7.6e-05	9.52e-05	2.28e-05		2.61e-05	4.82e-05	6.09e-05	5.44e-05	4.46e-05	6.17e-05		2.71e-05		0.000202	0.000124	6.01e-05	7.96e-05
d18:1-28:1	0.000168	8.31e-05	0.000105	0.000106	8.19e-05	0.000111	6.89e-05	5.95e-05		7.03e-05	0.000376	0.000594	0.00041	0.000661		7.01e-05	9.06e-05	0.000191	0.000126	0.000103	0.000111		0.000675		0.000436	0.00032	0.000861	0.000116
d18:2-28:0	8.36e-05	6.05e-05	4.98e-05	9.77e-05	3.32e-05	4.61e-05	3.81e-05	2.29e-05		3.15e-05	0.000182	0.000117	0.000114	0.000262		6.46e-05	4.34e-05	8.19e-05	9.04e-05	6.25e-05	5.44e-05		0.000162		0.000114	0.000187	0.000105	7.88e-05
d18:0-28:0	9.77e-05	9.03e-05	6.06e-05	0.000142	4.51e-05	4.01e-05	6.23e-05	4.3e-05		4e-05	4.8e-05	0.000213	0.000205	7.72e-05		4.97e-05	6.18e-05	8.59e-05	7.67e-05	7.16e-05	7.37e-05		7.42e-05		0.000164	0.000109	0.000176	5.41e-05
d18:1-28:0	0.000233	0.00016	0.000217	0.000109	7.55e-05	0.00017	0.000147	7.6e-05		6.2e-05	4.45e-05	2.48e-05	-9.27e-07	0.000281		0.000116	0.000158	0.000237	0.00026	0.000153	0.000224		3.08e-05		0.000114	0.000122	0.000167	0.000113
d18:0-28:0	0.000115	4.31e-05	7.67e-05	0.000109	3.6e-05	7e-05	2.6e-05	2.42e-05		4.07e-05	3.89e-05	0.000107	0.000109	0.000286		5.39e-05	7.9e-05	6.46e-05	8.43e-05	2.48e-05	8.33e-05		3.53e-05		0.000155	4.77e-05	5.78e-05	6.25e-05
d18:2-28:1(2-OH)	0.000101	4.88e-05	7.8e-05	8.67e-05	4.37e-05	5.71e-05	3.71e-05	3.87e-05		2.85e-05	5.42e-05	0.000154	5.24e-05	0.000187		5.74e-05	6.89e-05	8.06e-05	7.11e-05	5.17e-05	6.51e-05		4.76e-05		0.000134	6.21e-05	0.000205	7.92e-05
d18:1-28:1(2-OH)	0.000104	0.000109	9.11e-05	0.00014	8.57e-05	0.000123	0.000139	7.65e-05		8.86e-05	0.000363	0.000218	0.000382	0.0003		0.000163	7e-05	0.000197	9.14e-05	9.77e-05	0.000166		0.000221		0.000219	0.000112	0.000312	0.000135
d18:2-28:0(2-OH)	0.000149	0.000109	0.000106	7.23e-05	4.87e-05	0.000106	3.97e-05	5.58e-05		5.36e-05	5.84e-05	0.000188	0.000145	0.000111		4.92e-05	9.28e-05	0.000134	8.98e-05	8.44e-05	0.000117		3.04e-05		0.000159	0.000121	0.000104	9.77e-05
d18:0-28:1(2-OH)	6.42e-05	6.08e-05	5.55e-05	2.86e-05	7.01e-05	3.76e-05	1.92e-05	3.18e-05		2.35e-05	4.42e-05	9.09e-05	0.000207	0.000137		6.39e-05	6.09e-05	7.25e-05	8.44e-05	5.17e-05	8.99e-05		0.000124		0.000148	7.03e-05	0.000154	5.22e-05
d18:1-28:0(2-OH)	0.000146	0.000193	0.000251	0.000109	0.000127	0.000216	0.000135	0.000146		0.000158	-6.55e-06	0.000163	0.00036	0.000214		0.000113	0.000188	0.000311	0.000295	5.9e-05	0.000256		7.79e-05		9.92e-05	0.000214	0.00014	0.000209
d18:0-28:0(2-OH)	0.000114	8.04e-05	0.000117	3.67e-05	3.14e-05	5.16e-05	3.68e-05	3.02e-05		3.54e-05	0.000162	5.46e-05	5.34e-05	0.000128		5.9e-05	8.69e-05	9.22e-05	7.35e-05	7.59e-05	8.42e-05		4.01e-05		0.000133	8.28e-05	0.000234	8.81e-05
	0.375	0.289	0.455	0.832	0.32	0.23	0.421	0.329		0.248	0.0886	0.0929	0.112	0.257		0.442	0.323	0.559	0.386	0.267	0.503		0.14		0.121	0.163	0.0973	0.308
HexCer-d18:2-12:0	0.00029	0.000313	0.000306	0.000341	0.000283	0.000312	0.000199	0.000505		0.00036	7.95e-05	0.000172	6.08e-05	0.000443		0.000355	0.000161	0.000461	0.000272	0.000301	0.00041		0.000143		0.000152	0.000136	0.000339	0.000244
HexCer-d18:0-12:0	-0.0019	-0.00157	-0.00121	-0.00194	-0.00163	-0.00229	-0.00176	-0.00165		-0.00176	-0.000302	-0.0015	-0.000214	-0.0015		-0.00182	-0.00127	-0.00216	-0.00179	-0.00153	-0.00212		-0.000311		-0.00108	-0.00144	-0.00117	-0.00143
HexCer-d18:2-14:1	0.000191	0.000137	0.00014	0.000161	6.53e-05	0.000134	7.58e-05	8.61e-05		0.000121	0.000525	0.000209	0.00022	0.000364		9.53e-05	0.000116	0.000284	0.000189	0.000124	0.000153		0.000154		0.000326	0.000184	0.000213	9.91e-05
HexCer-d18:1-14:1	0.000159	0.00018	0.000104	0.000114	9.85e-05	0.000215	0.000142	0.000116		0.000103	0.000166	0.00021	0.000281	0.000421		8.89e-05	0.000124	0.000216	0.000164	0.00012	0.000225		0.000357		0.000366	0.00041	0.000451	0.000111
HexCer-d18:2-14:0	0.000104	0.000107	0.000115	8.11e-05	5.61e-05	9.08e-05	8.7e-05	9.07e-05		7.77e-05	0.000308	0.000165	0.000115	0.000165		8.64e-05	7.28e-05	0.000152	0.00013	9.32e-05	0.000105		0.000318		0.000364	0.000253	0.000201	6.86e-05
HexCer-d18:0-14:1	7.7e-05	6.77e-05	5.82e-05	5.66e-05	4.62e-05	6.16e-05	5.91e-05	6.72e-05		6.2e-05	8.91e-05	7.65e-05	0.000268	0.000124		4.03e-05	5.22e-05	0.000131	9.6e-05	6.79e-05	4.97e-05		8.27e-05		0.000236	6.8e-05	2.71e-05	9.13e-05
HexCer-d18:1-14:0	0.000312	0.000201	0.000213	0.000221	0.000247	0.000244	0.000182	0.000192		0.000223	0.00153	0.000386	0.000673	0.000364		0.000269	0.000244	0.00035	0.000248	0.000181	0.000357		0.000458		0.00128	0.00034	0.000671	0.000268
HexCer-d18:0-14:0	0.000171	8.62e-05	0.00011	6.51e-05	8.21e-05	9.81e-05	7.55e-05	4.16e-05		6.89e-05	-3.58e-05	0.000159	4.36e-05	0.000619		0.000102	0.000127	0.000138	0.000105	0.00015	8.37e-05		0.000234		0.00021	0.00017	0.000264	8.5e-05
HexCer-d18:2-14:1(2-OH)	9.83e-05	8.01e-05	9.73e-05	4.51e-05	7.2e-05	7.71e-05	3.72e-05	6.38e-05		6e-05	8.82e-05	0.000156	0.000463	0.000314		0.000131	7.01e-05	0.00013	0.000137	7.55e-05	8.98e-05		0.000238		0.000201	0.000237	0.000548	6.18e-05
HexCer-d18:1-14:1(2-OH)	0.000167	0.000127	9.9e-05	0.000161	0.000136	0.000194	0.000109	0.000185		0.000164	0.000164	0.000287	0.000344	0.000718		9.87e-05	0.000108	0.00025	0.000117	0.000116	0.000231		0.0002		0.000554	0.000256	0.000252	0.000119
HexCer-d18:2-14:0(2-OH)	0.000101	9.34e-05	6.65e-05	8.6e-05	5.46e-05	7.83e-05	3.27e-05	6.07e-05		4.23e-05	0.000177	0.000206	4.6e-05	0.000224		2.83e-05	5.28e-05	0.000146	7.45e-05	6.78e-05	5.81e-05		1.48e-05		0.000127	0.000151	0.000146	3.54e-05
HexCer-d18:0-14:1(2-OH)	8.82e-05	0.000131	7.51e-05	6.7e-05	7.18e-05	7.26e-05	9.18e-05	6.45e-05		5.25e-05	0.000226	0.000112	0.000122	0.000172		3.48e-05	6.96e-05	0.000112	4.75e-05	0.000108	9.16e-05		5.15e-05		3.47e-05	0.000232	0.000184	8.58e-05
HexCer-d18:1-14:0(2-OH)	0.000241	0.000132	0.000118	0.000237	0.000106	0.000168	0.000147	0.000158		0.000158	0.000737	0.000683	0.000997	0.000547		0.000243	0.000123	0.000256	0.000164	0.000132	0.0002		0.000362		0.000616	0.000673	0.000909	0.000143
HexCer-d18:0-14:0(2-OH)	0.000142	0.000122	0.000131	3.92e-05	0.000122	0.000106	8.98e-05	7.6e-05		6.13e-05	0.000596	0.00013	0.000516	0.00046		6.07e-05	9.32e-05	0.000196	8.96e-05	0.000113	0.000115		0.000214		0.000281	0.000242	0.00027	9.72e-05
HexCer-d18:2-16:1	0.000163	0.000166	0.000125	0.000113	0.000113	0.000127	9.55e-05	0.000124		0.000111	0.000397	0.00038	0.000256	0.000203		0.000157	8.92e-05	0.000211	0.000119	9.34e-05	7.58e-05		0.000338		0.000493	0.000241	0.00038	0.000103
HexCer-d18:1-16:1	0.000611	0.00065	0.000502	0.000506	0.000526	0.000596	0.000341	0.000673		0.000546	0.000699	0.000166	0.000513	0.00108		0.000396	0.00059	0.00102	0.000541	0.000462	0.000683		0.000212		0.000211	0.00037	0.000503	0.0005
HexCer-d18:2-16:0	0.000405	0.000459	0.000409	0.000391	0.000352	0.000371	0.000229	0.000307		0.000255	0.000201	0.000183	0.000131	0.00096		0.000489	0.000363	0.000716	0.000457	0.000354	0.000534		0.000356		0.000443	0.000333	0.000471	0.000383
HexCer-d18:0-16:1	0.000147	0.00013	0.000113	8.64e-05	0.000102	6.19e-05	7.79e-05	8.04e-05		0.000126	0.000437	0.000545	0.000145	0.000582		8.34e-05	7.63e-05	0.000186	0.000133	0.00011	0.000102		0.000179		0.000418	0.000431	0.000379	0.000105
HexCer-d18:1-16:0	0.0079	0.00758	0.00828	0.00744	0.0089	0.00743	0.00573	0.00794		0.00543	0.00573	0.00412	0.00495	0.00897		0.00822	0.00829	0.0169	0.00792	0.00835	0.00923		0.006		0.00588	0.00859	0.00784	0.0109
HexCer-d18:0-16:0	0.000318	0.000209	0.000233	0.00025	0.000263	0.000232	0.000213	0.000208		0.000168	0.000466	0.000304	0.000628	0.000492		0.00022	0.000241	0.000581	0.000284	0.000243	0.000288		0.000408		0.000267	0.000221	0.000406	0.000297
HexCer-d18:2-16:1(2-OH)	0.000302	0.000166	0.000145	9.44e-05	7.12e-05	8.2e-05	4.02e-05	4.48e-05		6.54e-05	0.000311	0.000117	0.000241	0.000211		0.000166	0.000142	0.000338	0.000198	0.000182	8.01e-05		0.000356		0.0005	0.000349	0.000612	9.54e-05
HexCer-d18:1-16:1(2-OH)	0.000308	0.000291	0.000249	0.000107	0.000216	0.000206	0.000225	0.000203		0.000168	0.000126	0.000282	0.000611	0.000287		0.000285	0.000278	0.00052	0.000226	0.000253	0.00031		0.000241		0.000371	0.000245	0.000292	0.00033
HexCer-d18:2-16:0(2-OH)	0.000249	0.000215	0.000146	0.000153	0.000182	0.000108	8.59e-05	0.000233		0.000187	0.000154	9.97e-05	0.000112	0.000253		0.000165	0.000171	0.00034	0.000185	0.000205	0.000165		9.98e-05		0.000264	0.000434	0.000267	0.000164
HexCer-d18:0-16:1(2-OH)	0.000155	0.000123	0.000111	8.68e-05	6.02e-05	6.95e-05	4.29e-05	5.35e-05		0.000118	0.000296	0.000351	-1.7e-05	0.000784		8.05e-05	0.000133	0.000194	0.000151	6.94e-05	0.0001		0.000137		0.000209	0.000129	0.000255	0.000128
HexCer-d18:1-16:0(2-OH)	0.00173	0.00173	0.00119	0.00178	0.00149	0.00148	0.000938	0.00169		0.00115	0.000615	0.00115	0.00116	0.00211		0.00151	0.00156	0.00268	0.00133	0.00129	0.00154		0.0013		0.00158	0.00234	0.00228	0.00139
HexCer-d18:0-16:0(2-OH)	2.46e-05	-3.72e-05	3.77e-06	-7.5e-05	-2.31e-05	-1.8e-05	5.5e-06	-2.2e-05		2.76e-06	0.000112	0.00029	0.000263	0.000215		2.29e-05	-1.26e-05	-1.45e-06	1.65e-05	-6.5e-06	9.69e-06		8.53e-05		0.000271	4.14e-05	0.000126	-1.12e-05
HexCer-d18:2-18:1	0.000177	0.000115	0.000133	7.33e-05	0.000117	0.000107	6.67e-05	0.000118		8.37e-05	0.000413	0.000173	0.000218	0.000463		9.71e-05	9.39e-05	0.000172	0.000142	9.75e-05	0.000186		0.000313		0.000156	0.000276	0.000204	6.18e-05
HexCer-d18:1-18:1	0.000819	0.00072	0.000611	0.000439	0.000232	0.000385	0.000255	0.000309		0.000298	0.000197	0.000197	0.000267	0.000209		0.000507	0.000715	0.00127	0.000533	0.000614	0.000378		0.00053		0.000389	0.000777	0.000187	0.000564
HexCer-d18:2-18:0	0.000238	0.00024	0.000227	0.000136	0.000206	0.00021	9.06e-05	0.000247		0.000187	0.000258	0.000268	0.000316	0.000234		0.000247	0.000169	0.000439	0.000186	0.000239	0.000288		0.000333		0.000385	0.000262	0.000272	0.000289
HexCer-d18:0-18:1	6.72e-05	5.2e-05	7.76e-05	1.85e-05	7.63e-05	0.000123	4.8e-05	4.57e-05		7.35e-05	0.000454	0.000486	0.000139	0.000432		5.52e-05	1.87e-05	8.7e-05	0.000108	6.28e-05	0.000132		0.00011		0.000271	0.000478	0.000314	9.2e-05
HexCer-d18:1-18:0	0.000942	0.00108	0.0011	0.00111	0.00108	0.00106	0.000581	0.000909		0.000795	0.00109	0.00158	0.00125	0.00132		0.000786	0.000972	0.00233	0.000956	0.00107	0.0014		0.00115		0.000491	0.00175	0.0011	0.0019
HexCer-d18:0-18:0	6.42e-05	5.4e-05	-3.85e-06	-2.34e-05	-2.85e-06	4.63e-05	3.15e-05	2.18e-05		2.12e-05	0.000231	0.000718	0.000206	0.000181		1.27e-05	3.54e-06	8.42e-05	6.79e-05	4.81e-05	4.55e-05		0.000226		0.000224	0.0003	0.000304	-2.16e-05
HexCer-d18:2-18:1(2-OH)	9.49e-05	7.1e-05	5.92e-05	5.07e-05	6.78e-05	7.29e-05	7.32e-05	6.08e-05		9.5e-05	0.000286	0.000223	0.000527	0.000346		0.000113	6.68e-05	0.000114	7.96e-05	7.79e-05	5.08e-05		5.36e-05		0.000286	0.000251	0.000189	5.84e-05
HexCer-d18:1-18:1(2-OH)	0.0004	0.000216	0.000224	0.000149	0.000244	0.000244	0.000134	0.000277		0.000222	0.000143	0.000137	0.00034	0.000486		0.000185	0.000225	0.000337	0.000244	0.000193	0.000305		0.00024		0.00031	0.000671	0.000222	0.000228
HexCer-d18:2-18:0(2-OH)	0.000149	0.000117	0.000112	0.000185	8.09e-05	0.000118	6.42e-05	9.51e-05		6.59e-05	0.000311	0.000146	0.000576	0.000457		0.000168	0.000116	0.000174	0.0001	0.000131	0.000125		0.000159		7.63e-05	0.000114	0.000141	6.95e-05
HexCer-d18:0-18:1(2-OH)	0.000101	8.83e-05	3.76e-05	3.07e-05	4.13e-05	5e-05	1.91e-05	2.84e-05		3.08e-05	0.000387	0.000397	-5.8e-06	7.44e-05		4.57e-05	6.45e-05	0.000115	7.99e-05	4.32e-05	4.36e-05		9.95e-05		0.000218	6.74e-05	0.00012	5.16e-05
HexCer-d18:1-18:0(2-OH)	0.000428	0.000481	0.000309	0.000649	0.000402	0.000516	0.000162	0.000361		0.000271	0.000499	0.00132	0.00145	0.00178		0.000322	0.000196	0.000372	0.000209	0.000248	0.000303		0.000519		0.00148	0.000743	0.00126	0.000181
HexCer-d18:0-18:0(2-OH)	0.000109	7.98e-05	5.23e-05	-3.72e-05	7.86e-05	3.04e-05	7.41e-05	2.33e-05		5.08e-05	0.000406	0.000397	0.000239	0.000137		4.51e-05	5.86e-05	0.000125	0.000104	2.12e-05	5.43e-05		0.000294		0.000165	0.000107	0.000458	6.77e-05
HexCer-d18:2-20:1	8.43e-05	8.44e-05	5.03e-05	7.61e-05	4.97e-05	9.08e-05	4.89e-05	6.13e-05		8.7e-05	0.00031	0.000285	0.000205	0.000519		6.42e-05	9.35e-05	9.96e-05	0.000102	3.67e-05	7.33e-05		0.000123		0.000197	0.000185	0.000153	6.16e-05
HexCer-d18:1-20:1	0.000196	0.000231	0.00018	0.000172	0.000178	0.000317	0.000115	0.0002		0.00021	8.35e-05	0.000357	0.000328	0.000598		0.000155	0.000147	0.000352	0.000188	0.000167	0.000204		0.000366		0.000235	0.000509	0.000588	0.000144
HexCer-d18:2-20:0	0.000275	0.000317	0.000235	0.000182	0.000164	0.000249	0.000141	0.000217		0.000182	5.77e-05	0.000211	0.000585	0.000781		0.000311	0.000279	0.00071	0.000314	0.000278	0.000253		0.000202		0.000404	0.000263	0.000486	0.00039
HexCer-d18:0-20:1	9.82e-05	7.33e-05	6.66e-05	4.97e-05	4.83e-05	3.92e-05	6.02e-05	4.74e-05		2.97e-05	0.000145	0.000355	0.00021	0.000381		5.47e-05	7.65e-05	0.000113	7.7e-05	0.000102	5.27e-05		0.000162		0.000229	0.000193	0.000142	4.66e-05
HexCer-d18:1-20:0	0.000936	0.00107	0.00115	0.00101	0.000868	0.000948	0.000684	0.00114		0.00064	0.00117	0.00128	0.000755	0.000782		0.00113	0.00133	0.00286	0.000988	0.00112	0.00139		0.00127		0.00137	0.00113	0.00158	0.00221
HexCer-d18:0-20:0	6.55e-05	1.97e-05	-2.07e-05	8.78e-05	6.2e-05	9.17e-05	9.12e-05	-9.99e-06		6.87e-05	0.000303	6.43e-05	0.000256	0.00036		-2.7e-06	-2.3e-05	-7.25e-05	7.05e-05	7.09e-05	5.33e-05		0.000171		-1.8e-05	0.00031	0.000183	-0.000107
HexCer-d18:2-21:1	5.21e-05	0.000103	7.77e-05	3.45e-05	3.81e-05	6.84e-05	3.33e-05	7.46e-05		3.79e-05	0.000295	0.000301	0.000108	0.000347		7.47e-05	6.68e-05	0.00011	7.34e-05	8.85e-05	8.29e-05		0.000354		0.000307	0.000137	0.000362	6.61e-05
HexCer-d18:2-20:1(2-OH)	9.26e-05	9.44e-05	6.33e-05	0.000138	7.41e-05	0.000136	7.22e-05	0.000121		5.3e-05	5.33e-05	0.000119	0.000309	0.000344		7.4e-05	0.000115	0.000167	0.00012	7.06e-05	0.000104		0.000106		0.00015	0.000332	0.000436	9.65e-05
HexCer-d18:1-21:1	0.000341	0.000291	0.000217	0.000298	0.000215	0.000289	0.000188	0.000269		0.000227	0.000174	0.00038	0.000278	0.000944		0.000165	0.000253	0.000511	0.000271	0.000301	0.000299		0.000424		0.00064	0.00018	0.000284	0.000281
HexCer-d18:2-21:0	7.16e-05	7.62e-05	7.17e-05	0.00021	6.6e-05	0.000122	4.34e-05	0.000133		7.99e-05	0.000194	0.000151	0.000316	0.000121		0.000106	6.37e-05	0.000158	6.37e-05	0.000144	0.000106		0.000188		0.000228	0.000183	0.000188	0.000115
HexCer-d18:1-20:1(2-OH)	0.000271	0.000235	0.000198	0.000997	0.000244	0.000195	0.000109	0.000289		0.000188	0.00106	0.00108	0.000602	0.0012		0.000232	0.000236	0.000437	0.000187	0.000276	0.000319		0.000757		0.000478	0.000779	0.000926	0.000366
HexCer-d18:2-20:0(2-OH)	9.46e-05	0.000125	9.38e-05	0.000177	7.21e-05	0.000123	6.8e-05	0.000115		8.8e-05	0.000864	0.000216	0.00014	0.000283		0.000102	7.36e-05	0.000126	8.99e-05	0.000105	6.71e-05		0.00024		0.000563	0.000186	0.000424	4.8e-05
HexCer-d18:0-21:1	5.18e-05	8.68e-05	5.36e-05	3.19e-05	6.23e-05	1.49e-06	1.49e-05	5.56e-05		3.61e-05	9e-05	0.000185	0.000293	0.000399		1.29e-05	4.46e-05	0.000101	6.97e-05	6.69e-05	2.1e-05		0.00021		0.000242	0.000173	0.000108	4.97e-05
HexCer-d18:1-21:0	0.000187	0.000215	0.000193	0.00113	0.000191	0.000225	0.000161	0.000285		0.000218	0.000356	0.000302	0.000497	0.000491		0.00025	0.000236	0.000534	0.00017	0.000229	0.000295		0.000728		0.00109	0.000385	0.000468	0.00046
HexCer-d18:0-20:1(2-OH)	4.81e-05	4.74e-05	3.74e-05	-4.84e-05	3.61e-05	4.1e-05	5.87e-05	7.26e-06		7.22e-06	3.61e-05	0.00018	2.33e-05	0.000428		5.36e-05	5.65e-05	6.23e-05	3.4e-05	2.53e-05	2.99e-05		2.92e-05		0.000158	0.000182	0.000163	9.56e-06
HexCer-d18:1-20:0(2-OH)	0.000366	0.000399	0.000207	0.000982	0.000253	0.000276	0.00019	0.000219		0.000324	0.000216	0.00041	0.000893	0.00116		0.000199	0.000235	0.000356	0.00019	0.000217	0.000185		0.000693		0.000511	0.000189	0.000389	0.000129
HexCer-d18:0-21:0	8.82e-05	6.13e-05	2.85e-05	-6.95e-05	3.37e-05	4.16e-05	3.44e-05	-2.34e-06		3.17e-05	0.000677	0.00114	0.00052	0.000997		9.17e-06	4.5e-05	8.6e-05	4.32e-05	7.98e-05	6.2e-05		0.000434		0.000839	0.000222	0.000775	-7.42e-06
HexCer-d18:0-20:0(2-OH)	9.51e-05	8.29e-05	7.01e-05	0.000121	6.56e-05	0.000105	6.63e-05	8.49e-05		3.13e-05	0.000373	0.000462	0.000356	5.08e-06		5.5e-05	6.98e-05	0.000183	7.11e-05	9.71e-05	0.000117		0.000233		0.000483	0.000166	0.000229	5.28e-05
HexCer-d18:2-22:1	0.000134	0.00017	0.000113	0.000123	0.000154	0.000136	8.42e-05	7.56e-05		0.000114	0.000137	0.000201	0.00036	0.000428		0.000154	0.000125	0.000214	0.000131	9.47e-05	0.000148		0.00018		0.000527	0.000228	0.00027	0.00012
HexCer-d18:2-21:1(2-OH)	0.00106	0.00133	0.00107	0.000855	0.000862	0.000827	0.000743	0.00132		0.000742	0.000586	0.000705	0.00068	0.00163		0.0013	0.00114	0.00299	0.00111	0.00132	0.00139		0.00152		0.00117	0.00104	0.00132	0.00187
HexCer-d18:1-22:1	0.000731	0.000653	0.000502	0.000569	0.000558	0.00051	0.000321	0.000683		0.000469	0.000483	0.000113	0.00026	0.000495		0.00062	0.000558	0.00132	0.000538	0.000631	0.000692		0.000762		0.000267	0.000649	0.000936	0.000711
HexCer-d18:2-22:0	0.00102	0.00143	0.00118	0.000749	0.000913	0.000811	0.000791	0.0012		0.000827	0.000831	0.000907	0.00129	0.000935		0.00133	0.0011	0.00279	0.00111	0.00146	0.00148		0.000716		0.000841	0.00157	0.00135	0.002
HexCer-d18:1-21:1(2-OH)	0.00598	0.00687	0.00756	0.00533	0.00586	0.00506	0.00604	0.00711		0.00496	0.00287	0.0069	0.00401	0.00647		0.00704	0.00806	0.0188	0.00674	0.00867	0.00828		0.00692		0.00767	0.00601	0.00705	0.0151
HexCer-d18:2-21:0(2-OH)	0.000119	1.39e-05	1.84e-05	8.64e-05	-1.22e-05	4.83e-05	2.94e-05	-4.07e-06		7.42e-05	0.000129	0.000215	0.000198	0.000919		7.08e-05	2.27e-06	9.17e-05	4.34e-05	-1.74e-05	-2.22e-05		0.000164		0.000207	0.00024	0.000516	1.98e-05
HexCer-d18:0-22:1	6.55e-06	-8.09e-06	-1.36e-05	1.81e-05	4.38e-05	2.21e-05	-1.14e-05	-5.75e-05		3.17e-05	0.000183	0.000143	0.00012	0.000618		-2.12e-05	1.12e-05	-3.69e-06	4.2e-05	-1.04e-05	-5.12e-05		0.000246		0.000341	5.99e-05	0.000135	-1.72e-05
HexCer-d18:1-22:0	0.00661	0.00702	0.00755	0.00614	0.00606	0.00506	0.0061	0.00682		0.00488	0.0032	0.00542	0.00214	0.0047		0.00682	0.00837	0.0186	0.00692	0.00837	0.00907		0.00474		0.00483	0.00666	0.00689	0.015
HexCer-d18:0-21:1(2-OH)	-0.000458	-0.000456	-0.000504	-0.000433	-0.0004	-0.000318	-0.000434	-0.000481		-0.000324	-8.45e-05	-0.00019	0.000208	-0.000326		-0.000394	-0.000569	-0.00125	-0.000427	-0.000557	-0.00065		-0.000187		-0.000263	-0.000198	-0.000469	-0.00105
HexCer-d18:1-21:0(2-OH)	-4.51e-05	-0.000107	-0.000141	-6.89e-05	-0.000101	-3.8e-05	-5.85e-05	-3.99e-05		4.13e-06	-0.000215	0.000104	0.000277	9.44e-05		-6.18e-05	-0.000135	-0.000223	-0.000128	-0.000212	-0.000136		0.000207		0.000434	0.000543	0.000842	-0.000336
HexCer-d18:0-22:0	-0.00042	-0.000437	-0.000511	-0.000469	-0.000421	-0.000329	-0.000394	-0.000509		-0.0003	0.00059	2.24e-05	0.000158	0.000598		-0.000461	-0.00055	-0.00132	-0.000414	-0.000534	-0.000679		0.00032		0.000166	0.000106	-0.000283	-0.00104
HexCer-d18:0-21:0(2-OH)	0.000149	0.000141	0.000128	0.000195	0.000131	0.000105	8.91e-05	0.000101		0.000105	0.000325	0.000283	0.000218	0.000223		0.000114	0.000139	0.000278	0.000165	9.75e-05	0.000143		0.000157		0.000371	0.000195	0.000253	0.00019
HexCer-d18:2-23:1	5.75e-05	0.0001	1.4e-05	-3.1e-06	3.99e-05	5.25e-06	1.68e-05	2.06e-05		6.15e-05	0.000535	0.000132	0.000113	0.00012		6.21e-05	4.76e-05	5.21e-05	1.62e-05	7.73e-05	-7.59e-06		0.000397		0.000241	5.28e-05	-3.54e-05	7.66e-06
HexCer-d18:2-22:1(2-OH)	0.000479	0.000593	0.000457	0.000384	0.000519	0.000589	0.00024	0.00078		0.000524	5.37e-05	0.000406	0.000851	0.000575		0.000594	0.000687	0.00143	0.000528	0.000803	0.000871		0.000451		0.000515	0.000647	0.000602	0.000866
HexCer-d18:1-23:1	0.000701	0.000837	0.000594	0.000551	0.000621	0.00047	0.000361	0.000573		0.000623	0.000253	0.000326	6.37e-05	0.00052		0.000601	0.000735	0.00155	0.000603	0.000631	0.00087		0.000253		0.000725	0.000684	0.000499	0.000909
HexCer-d18:2-23:0	0.00051	0.000612	0.000451	0.000447	0.000522	0.000506	0.000238	0.000709		0.000516	2.68e-05	0.000522	0.000289	0.00166		0.000762	0.000693	0.00137	0.000466	0.000658	0.000953		0.000765		0.000569	0.00116	0.000799	0.000797
HexCer-d18:1-22:1(2-OH)	0.00263	0.0032	0.00329	0.00301	0.00343	0.00239	0.00212	0.00394		0.00326	0.00217	0.00294	0.0029	0.00447		0.00342	0.00454	0.00921	0.00326	0.00478	0.00611		0.00424		0.00337	0.00379	0.00489	0.00715
HexCer-d18:2-22:0(2-OH)	0.000219	0.000247	0.000175	0.000121	0.000162	0.000226	0.000141	0.000415		0.000182	0.000168	0.000283	0.000375	0.000487		0.000178	0.00016	0.000265	0.000157	0.000218	0.000112		0.000482		0.000435	0.000295	0.00062	0.000124
HexCer-d18:0-23:1	5.83e-05	5.61e-05	3.81e-05	1.33e-05	3.63e-05	2.43e-05	8.91e-05	5.04e-06		3.27e-05	0.000406	0.00015	0.000145	0.000413		2.95e-05	3.86e-05	6.58e-05	4.7e-05	3.96e-05	-7.65e-06		0.000225		0.000278	1.88e-05	0.000536	6.28e-05
HexCer-d18:1-23:0	0.00258	0.00339	0.00329	0.00373	0.00351	0.00274	0.00239	0.00374		0.00321	0.0023	0.00299	0.00143	0.00298		0.00352	0.0049	0.00909	0.00335	0.00493	0.00587		0.00433		0.00363	0.00305	0.00492	0.00768
HexCer-d18:0-22:1(2-OH)	-6.39e-05	-0.000182	-0.00021	-0.000215	-0.000209	-9.93e-05	-9.53e-05	-0.000236		-0.000182	7.84e-05	0.000437	-2.93e-05	-6.67e-05		-0.000178	-0.0003	-0.000595	-0.000191	-0.000282	-0.000313		5.31e-05		0.000158	-0.000174	4.98e-06	-0.000522
HexCer-d18:1-22:0(2-OH)	0.00112	0.000923	0.000648	0.000358	0.000877	0.000619	0.000606	0.000663		0.000807	-0.000116	0.000709	0.000432	0.00125		0.0008	0.000572	0.00104	0.00048	0.000518	0.000525		0.000636		0.000542	0.000874	0.000272	0.000278
HexCer-d18:0-23:0	-0.0001	-0.000201	-0.000161	-0.000272	-0.000205	-0.000174	-5.06e-05	-0.000212		-0.000174	0.000757	0.00013	0.000367	0.000476		-0.000161	-0.000298	-0.000568	-0.000169	-0.000294	-0.000301		0.000177		0.000187	0.000478	0.000404	-0.000501
HexCer-d18:0-22:0(2-OH)	0.000217	0.000126	0.000167	0.00012	0.000109	0.000109	0.000116	7.58e-05		5.96e-05	0.000358	0.000459	0.000261	8.52e-05		0.000114	0.000157	0.000337	0.000148	0.000187	0.000149		0.000231		0.000614	0.000164	0.000317	0.000132
HexCer-d18:2-24:1	0.0013	0.0015	0.00121	0.000864	0.000878	0.00108	0.000566	0.0012		0.000705	0.000282	0.000374	0.000967	0.00242		0.0016	0.00114	0.00277	0.00107	0.0011	0.00124		0.00154		0.00162	0.00136	0.0019	0.00136
HexCer-d18:2-23:1(2-OH)	0.00112	0.00142	0.00114	0.000745	0.00089	0.000863	0.00077	0.00138		0.000989	0.000203	0.00068	0.000596	0.000275		0.00156	0.00131	0.00329	0.00138	0.00155	0.00175		0.00182		0.00122	0.00116	0.000755	0.00169
HexCer-d18:1-24:1	0.00689	0.00947	0.00873	0.00792	0.00697	0.00769	0.0051	0.00794		0.00526	0.00431	0.00526	0.00488	0.00776		0.00918	0.00853	0.0207	0.0084	0.00955	0.0099		0.00922		0.00697	0.00808	0.0084	0.0127
HexCer-d18:2-24:0	0.00109	0.00138	0.00117	0.00124	0.00108	0.000908	0.00067	0.00139		0.000953	0.000119	0.00128	0.000592	0.00167		0.00169	0.00132	0.00319	0.00142	0.00157	0.00174		0.00149		0.000851	0.00135	0.00192	0.00182
HexCer-d18:1-23:1(2-OH)	0.00691	0.0088	0.00818	0.00655	0.00744	0.00527	0.00621	0.00764		0.00669	0.00596	0.00723	0.00557	0.00699		0.009	0.0104	0.023	0.00901	0.0105	0.0105		0.00902		0.00925	0.00646	0.00942	0.0146
HexCer-d18:2-23:0(2-OH)	0.000124	0.000165	2.57e-05	-5.17e-05	0.000105	8.47e-05	0.000102	9.03e-05		7.79e-05	0.000486	0.000423	0.00045	0.000777		9.44e-05	8.17e-05	7.21e-05	3.32e-05	5.72e-05	0.000115		0.000403		0.000176	0.000459	0.000418	-2.68e-06
HexCer-d18:0-24:1	9.6e-05	0.00016	0.000112	7.02e-05	0.000122	0.000115	0.000133	0.000151		8.25e-05	0.000303	0.000197	0.000373	0.000504		0.000198	0.00011	0.000304	0.000149	6.75e-05	6.7e-05		0.000323		0.000479	0.000246	0.000579	0.000189
HexCer-d18:1-24:0	0.00657	0.00873	0.00816	0.00737	0.00756	0.00574	0.00657	0.00793		0.00694	0.00389	0.0083	0.00314	0.00651		0.00944	0.0106	0.0227	0.00922	0.0108	0.0112		0.00961		0.00848	0.00742	0.00744	0.0152
HexCer-d18:0-23:1(2-OH)	-0.000553	-0.00071	-0.00072	-0.000678	-0.000675	-0.000491	-0.000533	-0.000691		-0.000544	0.000321	-0.000331	-0.000157	-0.000529		-0.000731	-0.000922	-0.00201	-0.00075	-0.000971	-0.00103		-0.000581		-0.000645	-0.000432	-0.000228	-0.00139
HexCer-d18:1-23:0(2-OH)	0.000255	0.000322	-5.14e-05	-5.12e-05	7.86e-05	0.000147	4.78e-05	0.000107		0.000359	4.26e-05	-0.000513	0.000291	0.00013		2.08e-05	1.01e-05	-0.000213	-0.000167	8.88e-05	-8.94e-06		0.00052		0.000535	0.00038	0.000999	-0.000367
HexCer-d18:0-24:0	-0.000493	-0.000743	-0.000699	-0.000655	-0.000619	-0.000433	-0.000608	-0.000649		-0.000533	0.000389	0.000415	0.000718	0.000541		-0.000765	-0.000916	-0.00197	-0.000785	-0.000866	-0.00098		-0.000254		0.000505	0.000348	0.000337	-0.00135
HexCer-d18:0-23:0(2-OH)	0.000146	0.000174	0.000164	0.00013	0.000146	0.000107	0.000143	0.000141		0.000159	0.000359	0.000129	0.000164	0.000408		0.00016	0.000187	0.000398	0.000195	0.000241	0.000179		0.000305		0.000347	0.000302	0.000328	0.000239
HexCer-d18:2-25:1	3.38e-06	-2.99e-05	-4.11e-05	1.83e-06	2.23e-05	0.000161	-4.9e-05	0.000186		4.03e-05	0.000225	0.000263	3.25e-05	0.000332		-3.89e-05	-5.2e-05	-9.03e-05	-1.3e-05	-4.79e-05	8.15e-05		0.000138		0.000218	0.000309	4.92e-05	-0.000115
HexCer-d18:2-24:1(2-OH)	0.000258	0.000346	0.000224	6.6e-05	0.000425	0.00102	0.000178	0.00162		0.000344	0.000143	0.000308	0.000695	0.000596		0.000312	0.000213	0.000457	0.000218	0.000309	0.000551		0.00068		0.000581	0.000812	0.000443	0.000204
HexCer-d18:1-25:1	0.000398	0.000278	0.000331	0.000286	0.000353	0.000423	0.000198	0.000395		0.000266	0.000119	0.000361	0.000251	0.000437		0.000299	0.000256	0.000648	0.000288	0.000324	0.000459		0.000474		0.000458	0.000436	0.000688	0.000513
HexCer-d18:2-25:0	0.000292	0.000454	0.000168	0.000105	0.000474	0.00104	0.000151	0.00163		0.000396	0.000241	0.000257	0.000274	0.000246		0.000243	0.000182	0.000385	0.000252	0.000241	0.000663		0.00023		0.00072	0.000426	0.000668	0.000186
HexCer-d18:1-24:1(2-OH)	0.00113	0.00181	0.000835	0.000793	0.00119	0.00168	0.000821	0.00177		0.00149	0.00104	0.00137	0.00149	0.0023		0.00179	0.00117	0.00199	0.000819	0.00136	0.00153		0.00294		0.00162	0.00176	0.00191	0.00108
HexCer-d18:2-24:0(2-OH)	0.000324	0.000414	0.000188	8.85e-05	0.000223	0.000169	0.000251	0.000329		0.000358	0.000264	0.00021	0.000731	0.000693		0.000343	0.000264	0.00041	0.00018	0.000353	0.000289		0.000654		9.25e-05	0.000489	0.000343	0.000135
HexCer-d18:0-25:1	4.67e-05	7.46e-05	4.29e-05	0.0001	1.63e-05	2.8e-05	6.95e-05	-8.06e-05		5.88e-05	0.00021	0.000149	0.000143	0.000497		4.53e-05	6.11e-05	0.00013	3.07e-05	4.67e-05	0.000172		0.000221		0.000358	0.000277	0.000583	7.12e-05
HexCer-d18:1-25:0	0.00119	0.00196	0.000987	0.000838	0.00107	0.00164	0.00103	0.00202		0.00143	0.000557	0.00086	0.00167	0.0019		0.00199	0.0011	0.00187	0.000927	0.00161	0.00167		0.00151		0.00166	0.00196	0.000921	0.00126
HexCer-d18:0-24:1(2-OH)	-7.23e-06	-8.57e-05	-3.84e-05	-1.43e-05	6.07e-06	3.58e-05	0.000292	-3.98e-05		-1.81e-05	0.000142	0.000251	1.51e-05	2.01e-06		-0.000105	-1.81e-05	-6.8e-05	9.59e-06	-0.000126	0.000439		0.000816		0.000568	0.000103	0.000621	-4.19e-05
HexCer-d18:1-24:0(2-OH)	0.00121	0.00121	0.000658	0.000556	0.000789	0.00058	0.000632	0.000816		0.000984	0.000433	0.000952	0.000433	0.000928		0.000932	0.000894	0.00128	0.000585	0.000996	0.000691		0.00133		0.0013	0.000915	0.000863	0.000549
HexCer-d18:0-25:0	-1.72e-05	-6.06e-05	-3.72e-05	-2.28e-05	6.33e-05	-4.37e-06	0.000284	4.51e-05		-3.44e-05	0.000293	0.000989	0.000719	0.000769		-0.000131	1.79e-05	-5.32e-05	2.41e-06	-9.76e-05	0.000481		0.000829		0.00131	0.000673	0.0016	-3.31e-05
HexCer-d18:0-24:0(2-OH)	0.00023	0.00016	0.000139	2.94e-05	9.12e-05	0.000134	7.19e-05	0.000104		7.17e-05	0.000298	0.000231	0.000384	0.000199		0.000166	0.000133	0.000254	0.000143	0.000205	0.000105		0.000186		0.000697	0.000114	0.000615	0.00015
HexCer-d18:2-26:1	9.18e-05	9.29e-05	5.74e-05	1.83e-05	3.18e-05	3.64e-05	4.05e-05	8.59e-05		4.89e-05	0.000163	0.000189	8.22e-05	0.000223		3.86e-05	7.79e-05	0.000137	6.59e-05	8.92e-05	6.45e-05		0.000168		0.00037	0.000167	0.00011	6.22e-05
HexCer-d18:2-25:1(2-OH)	6.48e-05	7.88e-05	5.96e-05	3.45e-05	5.58e-05	7.27e-05	2.51e-05	8.13e-05		5.64e-05	0.000203	0.000219	0.000151	0.000372		6.7e-05	5.01e-05	8.69e-05	6.31e-05	3.31e-05	8.01e-05		0.000154		0.000242	2.45e-06	0.000176	7.38e-05
HexCer-d18:1-26:1	0.000196	0.000159	0.000105	0.000123	0.000133	0.000199	0.00011	0.000223		0.000215	1.78e-05	0.00072	0.000841	0.000267		0.000178	0.000179	0.000267	0.000234	0.000142	0.000197		0.000339		0.000208	0.000127	0.000626	0.000121
HexCer-d18:2-26:0	6.64e-05	0.000126	6.99e-05	8.31e-05	2.61e-05	9.4e-05	3.03e-05	6.39e-05		6.56e-05	0.000199	9.91e-05	-9.56e-06	0.000292		7.53e-05	5.25e-05	8.68e-05	0.000101	8.04e-05	9.72e-05		0.000139		0.000334	0.000181	0.000206	5.99e-05
HexCer-d18:1-25:1(2-OH)	0.000187	0.000186	0.000158	0.000106	0.000136	0.00019	0.000128	0.00017		0.000174	0.000554	0.0014	0.00126	0.000943		0.000209	0.000185	0.000389	0.000154	0.000152	0.000227		0.000647		0.00067	0.000849	0.00115	0.00024
HexCer-d18:2-25:0(2-OH)	9.88e-05	5.5e-05	3.79e-05	2.56e-05	5.21e-05	4.7e-05	1.79e-05	5.16e-05		3.87e-05	0.000312	0.000197	0.000351	0.000389		3.92e-05	7.15e-05	9.8e-05	5.83e-05	8.4e-05	3.95e-05		0.000214		0.000121	0.000128	0.000272	3.58e-05
HexCer-d18:0-26:1	7.68e-05	7.9e-05	3.18e-05	7.7e-05	2.77e-05	3.55e-05	6.32e-05	3.49e-05		5.45e-05	0.000153	0.000235	0.000245	0.000253		7.1e-05	9.22e-05	5.83e-05	4.41e-05	5.56e-05	4.04e-05		0.000178		0.000146	2.93e-05	0.000192	2.52e-05
HexCer-d18:1-26:0	0.000153	0.000171	0.000169	0.00012	0.000126	0.000144	0.000127	0.000198		0.000167	0.000138	0.000542	0.000622	0.000771		0.000227	0.000176	0.000375	0.000203	0.000242	0.000281		0.000189		0.000597	0.000341	0.000561	0.00023
HexCer-d18:0-25:1(2-OH)	7.76e-05	9.17e-05	3.49e-05	7.89e-06	5.28e-05	5.38e-05	1.38e-05	1.71e-05		4.08e-05	0.000188	0.00023	1.89e-05	0.000308		1.72e-05	5.31e-05	9.36e-05	7.58e-05	7.15e-05	3.78e-05		0.000154		0.000462	0.000145	0.000223	5.23e-05
HexCer-d18:1-25:0(2-OH)	0.000205	0.000154	0.000159	0.000107	0.000115	8.58e-05	6.2e-05	0.000146		0.000134	0.000163	0.000693	-4.14e-05	0.000115		0.000122	0.000151	0.000277	0.000138	0.000109	0.000118		0.00104		0.000486	0.000277	0.000283	0.000122
HexCer-d18:0-26:0	0.000131	9.8e-05	7.82e-05	3.11e-05	4.66e-05	9.52e-05	4.39e-05	3.87e-05		8.17e-05	9.44e-05	0.000544	0.000726	0.000382		5.22e-05	8.05e-05	9.55e-05	4.57e-05	3.61e-05	4.59e-05		0.000576		0.000565	0.000732	0.000778	4.76e-05
HexCer-d18:0-25:0(2-OH)	6.55e-05	5.53e-05	4.13e-05	5.84e-05	2.96e-05	3.77e-05	7.1e-05	3.59e-05		5.38e-05	0.000324	0.000376	0.000208	0.000357		4.48e-05	3.63e-05	0.000119	7.62e-05	9.49e-05	3.18e-05		0.00029		0.000175	0.000322	0.000201	4.78e-05
HexCer-d18:2-26:1(2-OH)	7.27e-05	7.41e-05	5.89e-05	1.97e-05	6.87e-05	8.31e-05	6.57e-05	0.000124		5.97e-05	9.76e-05	0.000246	0.00034	0.00051		4.08e-05	5.92e-05	9.17e-05	6.06e-05	4.99e-05	7.33e-05		0.000406		0.000189	9.63e-05	0.000334	4.62e-05
HexCer-d18:1-26:1(2-OH)	0.000116	7.02e-05	8.34e-05	5.12e-05	0.00011	0.000115	5.45e-05	0.000186		7.09e-05	0.00018	0.000468	0.000306	0.000351		7.36e-05	0.000104	0.000175	0.000125	9.74e-05	0.000126		8.12e-05		0.000387	0.000535	0.000129	4.75e-05
HexCer-d18:2-26:0(2-OH)	0.000216	0.000158	0.000113	1.32e-05	6.42e-05	4.72e-05	1.44e-05	3.24e-05		3.99e-05	8.23e-05	0.000299	8.79e-05	0.0002		0.000121	0.000112	0.000177	0.000123	0.000103	4.35e-05		5.21e-05		0.000174	0.000243	5.27e-05	7.4e-05
HexCer-d18:0-26:1(2-OH)	6.12e-05	6.24e-05	6.09e-05	0.000126	6.07e-05	4.79e-05	5.19e-05	6e-05		9.21e-05	0.000145	0.000159	0.000168	0.000174		2.37e-05	6.4e-05	8.61e-05	5.26e-05	6.09e-05	8.84e-05		7.58e-05		0.000142	0.000172	0.00039	5.05e-05
HexCer-d18:1-26:0(2-OH)	0.000329	0.00017	0.000265	0.000109	0.000138	0.000122	5.15e-05	0.000123		8.93e-05	0.000627	0.000526	0.000592	0.000673		0.000145	0.000159	0.000357	0.000169	0.000224	9.06e-05		0.000465		0.00057	0.000863	0.00101	0.000125
HexCer-d18:0-26:0(2-OH)	0.000178	0.000112	0.000129	4.55e-05	3.38e-05	4.31e-05	1.49e-05	3.29e-05		2.75e-05	0.000216	0.000272	0.000256	0.000307		0.000138	0.00012	0.000219	0.00012	0.000135	1.7e-05		0.000329		0.000357	-3.09e-05	6.09e-05	6.41e-05
HexCer-d18:2-28:0	8.11e-05	4.73e-05	2.55e-05	6.62e-05	3.69e-05	5.9e-05	5.02e-05	5.71e-05		6.07e-05	0.000159	0.000309	0.000324	0.000269		5.09e-05	4.5e-05	8.6e-05	5.08e-05	3.91e-05	4.05e-05		0.000149		0.00024	0.000225	0.000144	1.09e-05
HexCer-d18:1-28:0	0.000189	0.000149	0.000107	2.08e-05	8.71e-05	8.13e-05	7.4e-05	6.6e-05		0.000127	0.000162	0.000296	0.000296	0.000351		6.69e-05	0.000102	0.00022	0.000125	7.24e-05	9.35e-05		0.000388		0.000511	0.000309	0.000205	6.6e-05
HexCer-d18:2-28:0	0.000103	4.05e-05	4.07e-05	1.11e-06	4.45e-05	4.46e-05	4.39e-05	5.2e-05		4.54e-05	0.000304	0.000256	0.000136	0.0002		1.82e-05	4.43e-05	7.85e-05	5.2e-05	4.94e-05	2.46e-05		0.000209		0.000458	0.000256	0.000222	2.36e-05
HexCer-d18:0-28:0	5.66e-05	2.94e-05	3.41e-05	5.22e-05	4.45e-05	2.46e-05	1.16e-05	7.18e-05		1.61e-05	0.000106	5.59e-05	0.000104	0.000225		7.04e-06	4.29e-05	6.28e-05	2.74e-05	2.72e-05	3.75e-05		4.13e-05		0.000319	0.000104	0.000433	2.79e-05
HexCer-d18:1-28:0	0.000201	8.86e-05	0.000106	4.28e-05	0.000115	0.000132	0.000128	9.26e-05		0.000109	0.000493	0.000784	0.000663	0.000626		7.16e-05	7.19e-05	0.000263	0.000152	8.32e-05	0.000135		0.000464		0.00075	0.000524	0.00109	5.05e-05
HexCer-d18:0-28:0	3.32e-05	4.19e-05	1.94e-05	1.83e-05	1.08e-05	3.61e-05	2.64e-05	2.05e-05		1.2e-05	0.000406	0.000163	0.000142	0.000428		1.18e-05	3.82e-05	3.93e-05	4.66e-05	4.28e-05	3.73e-05		0.000358		0.000109	0.000266	0.000346	3.06e-05
HexCer-d18:2-28:1(2-OH)	9.86e-05	9.96e-05	6.85e-05	4.23e-05	3.3e-05	3.9e-05	1.88e-05	7.38e-05		2.78e-05	0.000344	0.000134	0.000126	0.000341		4.91e-05	3.78e-05	8.26e-05	6.79e-05	7.19e-05	3.34e-05		8.17e-05		0.000406	0.000188	0.000131	3.05e-05
HexCer-d18:1-28:1(2-OH)	0.00016	0.000103	8.78e-05	3.25e-05	7.78e-05	0.000115	2.08e-05	0.000116		0.000114	0.000236	0.00042	0.000296	0.000217		4.08e-05	6.61e-05	0.000163	6.33e-05	8.59e-05	6.42e-05		0.000268		0.000429	0.000156	0.000145	5.37e-05
HexCer-d18:2-28:0(2-OH)	0.000145	0.000109	6.99e-05	0.000116	6.24e-05	5.45e-05	3.44e-05	5.03e-05		5.4e-05	3.06e-05	0.000111	0.000308	7.38e-05		5.13e-05	9.26e-05	0.000131	7.74e-05	6.45e-05	7.85e-05		0.000278		0.000296	4.51e-05	0.000192	4.03e-05
HexCer-d18:0-28:1(2-OH)	6.83e-05	5.86e-05	4.52e-05	3.68e-05	5.35e-05	2.22e-05	4.98e-05	2.98e-05		2.72e-05	0.000115	0.000349	0.000126	0.000254		5.85e-06	4.51e-05	6.69e-05	6.49e-05	1.42e-05	3.82e-05		7.07e-05		0.000185	0.000333	0.000104	1.98e-05
HexCer-d18:1-28:0(2-OH)	0.00044	0.000233	0.000269	3.39e-05	0.000239	0.000175	0.000114	0.000154		0.000132	0.00047	0.000414	0.000631	0.000588		0.000109	0.000154	0.000454	0.000188	0.000174	0.000115		0.00041		0.000632	0.000699	0.000587	0.000141
HexCer-d18:0-28:0(2-OH)	9.55e-05	8.76e-05	4.98e-05	4.34e-05	3.34e-05	1.05e-05	5.55e-05	5.38e-05		2.56e-05	0.000144	0.000463	0.000374	0.000244		7.61e-05	3.14e-05	8.46e-05	5.96e-05	3.89e-05	2.47e-05		0.000252		0.000164	0.000202	0.000281	4.14e-05
